# Supplementary material for: Efficient fdCas9 Synthetic Endonuclease with Improved Specificity for Precise Genome Engineering
Source: PLoS One. 2015 Jul 30;10(7):e0133373. doi: 10.1371/journal.pone.0133373 (PMC4520497; doi:10.1371/journal.pone.0133373)
Supplement: S2 File — (XLSX) [file pone.0133373.s002.xlsx]

## Sheet: Table S9 to S12 May1st
PROGNOS_Ranked_Output	Version:	1	Table I
Ranking	Homology_Score	Alternate_Ranking	Nuclease_Orientation	Spacer_Length	Mismatches	Left_Half_Site	Spacer_Seq	Right_Half_Site	Chromosome_Name	Chromosome_Location	Genomic_Region	Closest_Gene	Primer_Index	Forward_Primer	Forward_Melt_Temp	Reverse_Primer	Reverse_Melt_Temp	Primer_Warnings	Expected_Product_Size	Digestion_Size1	Digestion_Size2	Amplicon_Sequence	Genome_Browser
1	98	N/A	L-37-R	37	0_0	CCcATCACATCAACCGGTGGCGc	attgccacgaagcaggccaatggggaggacatcgatg	tCACCTCCAATGACTAGGGTgGG	chr2	73161007	Exon	EMX1	002-073160754	ATGGGAGCAGCTGGTCAGAG	59.508	TGACTCCAGGCCTCCCCAAA	59.508	Primer pair generated using optimal parameters.	448	296	152	ATGGGAGCAGCTGGTCAGAGGGGACCCCGGCCTGGGGCCCCTAACCCTATGTAGCCTCAGTCTTCCCATCAGGCTCTCAGCTCAGCCTGAGTGTTGAGGCCCCAGTGGCTGCTCTGGGGGCCTCCTGAGTTTCTCATCTGTGCCCCTCCCTCCCTGGCCCAGGTGAAGGTGTGGTTCCAGAACCGGAGGACAAAGTACAAACGGCAGAAGCTGGAGGAGGAAGGGCCTGAGTCCGAGCAGAAGAAGAAGGGCTCCCATCACATCAACCGGTGGCGCATTGCCACGAAGCAGGCCAATGGGGAGGACATCGATGTCACCTCCAATGACTAGGGTGGGCAACCACAAACCCACGAGGGCAGAGTGCTGCTTGCTGCTGGCCAGGCCCCTGCGTGGGCCCAA…	http://genome.ucsc.edu/cgi-bin/hgTracks?db=hg19&position=chr2:73161007-73161089
2	26	N/A	L-35-R	35	6_2	CCaATCACAgCAgCCtaaGGgGt	gtaatacactgatgggccaggcacaggtcattggc	cCACCTCtAAgGACTAGGGTtGG	chr12	113256420	Intron	RPH3A	012-113256151	GGACATATTGGTCCATAGTAGCCC	59.038	GCAGTGGATCTCTAGGGTAGAC	59.258	Primer pair generated using optimal parameters.	495	311	184	GGACATATTGGTCCATAGTAGCCCAAAAGGCTATGATAGATTGATAGATTCAGGCATGGCTGGATCCAGCATTCCAACAGCATCATCAGGAATCAGTCTCTATCTCCCAGCTTTTATCCTTTACCAGGCTTTTCTTGTGTGTTGGCAAAAGTGATCAATAGCAGCTATAGAATTCTGTTCTATCAGTTTAGCAGCCCAATGGAAAGAGAATGCTTCTTTCCACATAGTTCCAGCAAAAGACCAACTCAGGTCATGTACCTATCCTTGAACCAATCACAGCAGCCTAAGGGGTGTAATACACTGATGGGCCAGGCACAGGTCATTGGCCCACCTCTAAGGACTAGGGTTGGATGAGCCCCACCTGGACCACACAGATTGATACTGAGAGAGGATGTTTTC…	http://genome.ucsc.edu/cgi-bin/hgTracks?db=hg19&position=chr12:113256420-113256500
3	10	N/A	R-38-L	38	6_4	CCcAtCCTAcTCATTaGAaGTGa	gtcactaaacccagccctgttccatgggagggaagttg	atGCCACCtcTTGATGaGAggaG	chr20	22408854	Intergenic	LOC284788	020-022408740	CTCTTACCTGGGGGCTCAAATC	59.258	GGCCCCTTAATTCTCTTGCTTTCC	59.038	Primer pair generated using optimal parameters.	459	158	301	CTCTTACCTGGGGGCTCAAATCTTTTGAAGTGTGTGTCCTAAGAGAGAGCACCAGGTGGAAACTGTATTGCCTTTTACAATCTAGCCTTGGAAGTCATGCAGCGCCACTTCTGCCCCATCCTACTCATTAGAAGTGAGTCACTAAACCCAGCCCTGTTCCATGGGAGGGAAGTTGATGCCACCTCTTGATGAGAGGAGCAGGTCTTCAGCACATTGCTTCCTTCCGGTCCTCCCTCCCTTTCTTCTTTCCATGGGTCACCGATGGTAGAACAGGAAAAAGTCTAGGAGGTAATTGTTTTTTCATTCTGTCTCCAAAATCCCTCACCATTTCTGTATTTCTACAGAGGAAAAACAGAGGCCAAGTAATTTGAATCATTCAACCCATCTCTAATAGTGGAG…	http://genome.ucsc.edu/cgi-bin/hgTracks?db=hg19&position=chr20:22408854-22408937
4	2	N/A	R-40-R	40	6_6	CCcACCCTgcTCAccaGAGcTGa	gtcaggagccctggctttgactccaggaagccttggccct	ttAaCctCAATGgCTgGGGTtGG	chr6	36978897	Intron	FGD2	006-036978658	CAACTTTGGAGACTGAACCGAGG	59.148	ATGAAGATACCGTGTAGGCCAGC	59.148	Primer pair generated using optimal parameters.	443	284	159	CAACTTTGGAGACTGAACCGAGGTCCCCATCAGAGGAGACCAAAGCTGTCTTCCCCCTTTTTCTCCTTCTCTCCCCTCCAATCCTCCGCAGGAGCCAGAGAAGAAGATCGTCCAGGAGCTGCTGGAGACAGAGCAGGCCTATGTGGCGCGCCTCCACCTGCTAGACCAGGCCAGTGACCAGGACACCCCCCTCTAGAGCCCCAGCCCTGGGTCTCCTCACCTCACCCCTTCTCAGCCTTCCCACCCTGCTCACCAGAGCTGAGTCAGGAGCCCTGGCTTTGACTCCAGGAAGCCTTGGCCCTTTAACCTCAATGGCTGGGGTTGGGGTAGAATCAGGAGGTCTTGTTAGCAGTACTCCCCATTCTGCCTGTGGTGCCCAGGCTGGCCCCTGTATAGCAG…	http://genome.ucsc.edu/cgi-bin/hgTracks?db=hg19&position=chr6:36978897-36978982
5	2	N/A	R-48-L	48	6_6	CCtgCCCTgGgCcgTGGAGaTGa	ctggggagcagctgggcgttattttccccggggccagggtgggcatct	cgGCCtCgaGTTGATcTGAaaGG	chr10	6220582	Intron	PFKFB3	010-006220347	ACAAGAGAACAGCGAAGGAGGC	59.258	AGAAGCAGATTGGGGCCGAG	59.508	Primer pair generated using optimal parameters.	443	284	159	ACAAGAGAACAGCGAAGGAGGCGTAGGACATGCGGCTGATATGGGCTTAGGGGAAACGCAGGCAGGAGAGGGGGCTGCAAGCTCAGGCGGGAGCTTTGGGGCCAGGAAGGCCTGGCTCAGAGGGGACTTGGGTCAGGGTCACAACAGGGAGGTGAAGCCACTGACCCGGAGCTGCTGGAGAGCTTCCGGGATGGACAGAGTCCGCCCCACGGGTCCCTCCTGCCCTCCCTCGGTGCCTGCCCTGGGCCGTGGAGATGACTGGGGAGCAGCTGGGCGTTATTTTCCCCGGGGCCAGGGTGGGCATCTCGGCCTCGAGTTGATCTGAAAGGATTTACTGCTGTCAGAGCCACCCCATCGTGTGCAGCACGGACTGGGGGGGATTTGAAGGCAGAGGGCCTG…	http://genome.ucsc.edu/cgi-bin/hgTracks?db=hg19&position=chr10:6220582-6220675
6	2	N/A	R-16-L	16	6_6	CCaACCCTAGTacagaaAGGTGt	gtagagaagtttcctc	tCcCCACtGGgaGAaGaGATaGG	chr2	119437062	Intergenic	EN1	002-119436942	CTCCTGTGGACTTTCCAGGAC	59.378	CGGTGCAGCTATCTTCCATCAG	59.258	Primer pair generated using optimal parameters.	439	153	286	CTCCTGTGGACTTTCCAGGACAAGGGAAAGGGTCCCAGAACAGAATGGGACCCTATGGCAAAACAGTCTCCCCACACACCAAGACAGCAGTATGATGGAAAACTGTTTTCGTCCTGGTGTCCAACCCTAGTACAGAAAGGTGTGTAGAGAAGTTTCCTCTCCCCACTGGGAGAAGAGATAGGGAGGGGAATTTGCTGAAACAACTGGCTCATGAAACCAGAGTTCTAAAGGAAATTCCAGCTGTCAAGGAGCCCCTGAGTGAATGGCAGAAAAGGATCCAAGCATCTTTGTTTTGCTTGCATGGTTTGCCCAGGGCTGCCCAGTGACCTAGGTCCCTAGAAGGATGGGTTTGGCAGGGGGTGTAAATATCCAAGTCAGGGGAAGCAATTAGGCAAACGA…	http://genome.ucsc.edu/cgi-bin/hgTracks?db=hg19&position=chr2:119437062-119437123
7	2	N/A	L-35-L	35	6_6	CCaATCACATaAAgCcccGGtGt	cacctgaaagctttaggatccagaatccagtggtg	aCaCCAgaGcTTtATcTGATtGG	chr14	27349887	Intergenic	MIR4307	014-027349642	GAGTGAGGAGCTTTCTCCTGG	59.378	AGATCGCACCACTGCACTCC	59.508	Primer pair generated using optimal parameters.	441	287	154	GAGTGAGGAGCTTTCTCCTGGTAATTTTGTTATAGAGCAATCAATGAGCTTGCTTCCTCATGCACATGGAGGCCAACACCATGACAAAGGCTTTTGAGAAAAGAAAAGCTTTATGGAGACCTGACTGGCAAGGAAACAGAAGAAAATTCTCATTTCTGTCTCTCTGAGCTGGGGTCTGGACCAGATTTTATATGCATAGGGTAATGAGGCATGATCTGATTGGATAATCGGGCAAGATCTAGAACCCAATCACATAAAGCCCCGGTGTCACCTGAAAGCTTTAGGATCCAGAATCCAGTGGTGACACCAGAGCTTTATCTGATTGGATTCTGGATCCTGCCATACAATGTTCACTTTTCTTTTTTCTTTCTTTCTTTCTTTTTTTTTTTGGGAGACGGA…	http://genome.ucsc.edu/cgi-bin/hgTracks?db=hg19&position=chr14:27349887-27349967
8	2	N/A	R-29-R	29	6_6	CCaACtCTAGgCcTTGGtctTGt	tcaggtgattctagaaattaaatcaactt	aaAgCaCgAATGACTcGaGTtGG	chr16	65214663	Intergenic	CDH11	016-065214551	CCAGCTAGCGTAAGAGGGAAAATG	59.038	GGACGCTAGCAAGCATGGATTTAC	59.038	Primer pair generated using optimal parameters.	445	151	294	CCAGCTAGCGTAAGAGGGAAAATGTAGGAAATTAACCTTGCCTAATTTCTCCAGGATCAGCCAATCCTAATCAATGCGACTTTGGTTTTAGCAGGAAAATCATTGAGTAGAACCAACTCTAGGCCTTGGTCTTGTTCAGGTGATTCTAGAAATTAAATCAACTTAAAGCACGAATGACTCGAGTTGGAGCATAGAGCTCACCGCAGGAAAGTGATTGCCCTCAAACCCTCTCCCATCAAAGTTCCCATGACCGTGACCACAGCAAAGAAGCCAGCCTGAGCTCTGGCCTTTTATTTAAAAATCCATTCCTGGAGTAGAAAGAAAATAACTGAAGATGTTTTGATTATTGGTATACCAAATCCTATTTGGGGATTGGTTTACTAGATTCAAAGAGTCACA…	http://genome.ucsc.edu/cgi-bin/hgTracks?db=hg19&position=chr16:65214663-65214737
9	2	N/A	R-22-R	22	6_6	CCcACCCcAGTCcTTGGgccTca	agggcaccagggcctgacccca	gCtCCcagcATGAaTAGGGTtGG	chr17	79694300	Intergenic	SLC25A10	017-079694058	CTGTAGTCCCAGCTACTCGG	59.508	CTGGCAGAGAAGTTTCCATCCC	59.258	Primer pair generated using optimal parameters.	428	278	150	CTGTAGTCCCAGCTACTCGGGAGGCTGAGACAGGAGAATCACTTGAACCCAGGAGGCAGAGATTGCAGTGAGCCAAGATTGCACCACTGCACTCCAGCCTGGGCTACAGAGCTAAACTGTCTCAAAAATAAATAAAGTAATAAAATAATAAAATAAATAGTCACGTGATGCTTCAGGTCATCTGACATCCTGCCCCCCACCCCTTAGTAAAATGCCTGCTGTTTTATTCAAGCAGCTACCACCCCACCCCAGTCCTTGGGCCTCAAGGGCACCAGGGCCTGACCCCAGCTCCCAGCATGAATAGGGTTGGTTTAAACCAGTCGGCATGGCCCACAGTGACTGGTTTAGGCATGGGCCTGTCACCCACACTGGGCCAATGATATGTAAGATGTTTATTGT…	http://genome.ucsc.edu/cgi-bin/hgTracks?db=hg19&position=chr17:79694300-79694367
10	2	N/A	R-38-R	38	6_6	CCcACCaaAaTCAaatGAGGTGa	tgctggtactgagtacatagtggacgccaccagtttct	tCACCaCCAtgGAgaAGGcTcGG	chr7	9654852	Intergenic	PER4	007-009654597	CCCTGACACACTATGGTGGAAG	59.258	GTGGTACAGGATGCATTGCTGAC	59.148	Primer pair generated using optimal parameters.	473	299	174	CCCTGACACACTATGGTGGAAGTAAAGGCCCAAGTCAATGGATTTGGCCATATTGGGCACCTGGTCATCAGCACTGCTTTTAACTCTGGTAAAGTGAATACTGTCGCCATCAATGACTCCCTCATTGACCTCTACTACATGGTGTACATGTTCCAGTATGATTCTACCCGTGGCAAATGCCATGGCAGCATCAAGGCTGAGAACGGGAAGCTTGTCATCAATGGAATTACCATCATCATCTTCCAGGATAGAGATCCCACCAAAATCAAATGAGGTGATGCTGGTACTGAGTACATAGTGGACGCCACCAGTTTCTTCACCACCATGGAGAAGGCTCGGGCTCACCTGCAGGAGAGAGCCAAAAGGGTCATCATCTCTGCCCCCTCTGCTGATGCCCCC…	http://genome.ucsc.edu/cgi-bin/hgTracks?db=hg19&position=chr7:9654852-9654935
11	2	N/A	R-15-R	15	6_6	CttcCCCTAGTCcTgGGAGGgcc	accacatcctggggt	caACaTCCAATGAaTttGGcaGG	chr2	96748918	Intergenic	ADRA2B	002-096748800	AGGGACTCACATCTCCTGTCTC	59.258	GATGCTTAGATATGTGCGGACGTG	59.038	Primer pair generated using optimal parameters.	427	150	277	AGGGACTCACATCTCCTGTCTCTCCGAGCCCAGTGTAGCTTACACAGCTGCCCTCCCTCCCACCCCACTCATGGGCAGCTCTCAGGCTGCCTTAGGTGGCCAGGAAGCCCACCTGCCTCTTCCCCTAGTCCTGGGAGGGCCACCACATCCTGGGGTCAACATCCAATGAATTTGGCAGGCACTGTGCAGTGTCACTTTAATTAGGAGGCTGATGAGATGGAGGCTGCCATAGCTTTAGCAGTGGACTTTTCCTTAGTCCTGCAGACCCTCCCTACTCCAGCTCAGCCCAAGGCAGAGCCTGCTCGGTCAGCCACTGGCCTCCAGCCTGGCAGTGTCAGGAGGAGGGGAAGTCAGGCCTGGCGCCGGGGCTGGCCAGCCAGGGGCCAAGGACTGCAGAGC…	http://genome.ucsc.edu/cgi-bin/hgTracks?db=hg19&position=chr2:96748918-96748978
Table J
Ranking	Homology_Score	Alternate_Ranking	Nuclease_Orientation	Spacer_Length	Mismatches	Left_Half_Site	Spacer_Seq	Right_Half_Site	Chromosome_Name	Chromosome_Location	Genomic_Region	Closest_Gene	Primer_Index	Forward_Primer	Forward_Melt_Temp	Reverse_Primer	Reverse_Melt_Temp	Primer_Warnings	Expected_Product_Size	Digestion_Size1	Digestion_Size2	Amplicon_Sequence	Genome_Browser
1	98	N/A	R-20-L	20	0_0	CCcACTGTGGGGTGGAGGGGACa	gataaaagtacccagaacca	gAGCCACATTAACCGGCCCTgGG	chr19	55627137	Intron	PPP1R12C	019-055627018	GTGTCACCAGATAAGGAATCTGCC	59.038	TTTGCCTGGACACCCCGTTC	59.508	Primer pair generated using optimal parameters.	433	154	279	GTGTCACCAGATAAGGAATCTGCCTAACAGGAGGTGGGGGTTAGACCCAATATCAGGAGACTAGGAAGGAGGAGGCCTAAGGATGGGGCTTTTCTGTCACCAATCCTGTCCCTAGTGGCCCCACTGTGGGGTGGAGGGGACAGATAAAAGTACCCAGAACCAGAGCCACATTAACCGGCCCTGGGAATATAAGGTGGTCCCAGCTCGGGGACACAGGATCCCTGGAGGCAGCAAACATGCTGTCCTGAAGTGGACATAGGGGCCCGGGTTGGAGGAAGAAGACTAGCTGAGCTCTCGGACCCCTGGAAGATGCCATGACAGGGGGCTGGAAGAGCTAGCACAGACTAGAGAGGTAAGGGGGGTAGGGGAGCTGCCCAAATGAAAGGAGTGAGAGGTGAC…	http://genome.ucsc.edu/cgi-bin/hgTracks?db=hg19&position=chr19:55627137-55627202
2	10	N/A	R-22-R	22	6_4	CCctCaGTGGGcaGagGGGGACg	gctgaggcctcgccaccccggc	acTCtCCaCCACCCCtCAGTgGG	chr8	145821629	Intron	ARHGAP39	008-145821383	ATACCCGCAGAGGACACCCA	59.508	AGCAGTGGTGGAGCACTGAG	59.508	Primer pair generated using optimal parameters.	437	282	155	ATACCCGCAGAGGACACCCAGACCAAGCAGCAGACACCAAATCCCCTCCTCACCCAACAGGCTGCTCACAACTGCACATGACACACAAAGGAGACAGAGGCCCCGCAGCAAACCCACATGACCGGAACCCAACGGGCCCTGGCAGCAGAGGGGACGGCTGAGGCCTGGCCACCCCGGCGCTGTCCACCACCCCTCAGTGGGCAGAGGGGATGGCTAAGGCCTCGCCACCCCGGCACTCTCCACCACCCCTCAGTGGGCAGAGGGGGACGGCTGAGGCCTCGCCACCCCGGCACTCTCCACCACCCCTCAGTGGGCAGAGGGGACAGCTGAGGCCTTGCCACCCCGGCGCTGTCCACCACCCCTCAGTGGGCAGAGGGGACGGCTGAGGCCTCGCCACCC…	http://genome.ucsc.edu/cgi-bin/hgTracks?db=hg19&position=chr8:145821629-145821696
3	10	N/A	R-21-R	21	6_4	CCtgtTGTGGGGTtGgGGGGACg	gctgggaaatgagcttggcta	tGTCCCCTCatCtCCtCtcTgGG	chr17	38475415	Intron	RARA	017-038475299	TTTGGGGTGAGGGGAAGACG	59.508	GTGCACACAGCCATCAGACAG	59.378	Primer pair generated using optimal parameters.	428	151	277	TTTGGGGTGAGGGGAAGACGGAATAGACTGACTTGTCGACTTTGCTCTGCTGAGGGTGTCTGGGACCTGGTGCCACCCACGAGGCTTGGAAGCTGCTGGCCAGATGTGTGTGTGAGCCTGTTGTGGGGTTGGGGGGACGGCTGGGAAATGAGCTTGGCTATGTCCCCTCATCTCCTCTCTGGGCACTGGCCTATTGTCAGGCTGCTCCTTGCGAAAGGAAAGACAGGCCTCCAGTGTGCTAGGGTGGGGATGGGGACCAACTAACCCGGAAACCAGACAGAAGAGCTCCCCAGCCTTGGAGATGTTTCTGCACCCTCCATCCTGTCTTGGATCAGATGCCCAGTGTGATGGCCTGGAAGGGTACCTCCTGCCCCCTCTGGCTCTGTCTTCTGTAACCAG…	http://genome.ucsc.edu/cgi-bin/hgTracks?db=hg19&position=chr17:38475415-38475481
4	5	N/A	R-44-R	44	6_5	CCgACTtgGGGGTGcAGctGAgg	tggctggcccgcccgcagggaaggcgctgactctgcagccctgc	ttTCCCCTtCACCCCAtAGgcaG	chr19	18882723	Intron	CRTC1	019-018882493	ATCGGACCTGAGCTGTGCAC	59.508	TTGAGGCTGACCTCAGTCTCC	59.378	Primer pair generated using optimal parameters.	427	277	150	ATCGGACCTGAGCTGTGCACCTACCAGGCTGCACCAGGGCAGGAACCCCACAGGGTCCTTCCCAGGAGCCGCCAGAGCCTGCCTCTGCTGAACACTAGGTGGGGGTGTGCGTTAGTGACATTAGCGATGGCTGTGGCCCTGCCTGGATGTCCTCATTGAGTGGCCCAGGGACAATGCCCTCCACACCCAGTGTGTCACCCAGAGCATGAGCTGGAGCTTTAGGGACCCCCCCGACTTGGGGGTGCAGCTGAGGTGGCTGGCCCGCCCGCAGGGAAGGCGCTGACTCTGCAGCCCTGCTTTCCCCTTCACCCCATAGGCAGCTGTGTTTCTCCAGAACCACTGGCCCAGGAGGCTTCTCTGAGCCGCTCTGCAGTGTCTCAGGGCCCTTGTCCCCATTCC…	http://genome.ucsc.edu/cgi-bin/hgTracks?db=hg19&position=chr19:18882723-18882812
5	5	N/A	R-12-R	12	6_5	CCaAgcaTGGGGcaGAGGGGACa	cgtaggcccacc	ctagtCCTCCACCCCAggGTaGG	chr11	1946790	Intron	TNNT3	011-001946670	GCTTGACCAGAGAGAGAATGGG	59.258	TGCTGATCTGGGCATGGGAC	59.508	Primer pair generated using optimal parameters.	428	151	277	GCTTGACCAGAGAGAGAATGGGGTCTCGAGGGTGGGCCCCCTTCCCCACAGCCCCCCAGGCAGTAGGGCCAGGGACTCCCCAGGCAGGTGCAGGCTGGGCTGCTGGTCAGCAGGGTGTCCCCAAGCATGGGGCAGAGGGGACACGTAGGCCCACCCTAGTCCTCCACCCCAGGGTAGGCAGTCCAGAGCCCGTGGTGGCGTCGACCCCTGGGCCTGGCCAGGACGCCCGCCACATCTTGGGATGGCACAGAGTGAGGGGAGAGAAGGCGGCTGGGGGCAGAACCCTGCAGCCTGGCACAGTCAGCTCCCTCGTGAGCATGCCCTCGTCAGCCCCCCAGGCCCCCTCACAGCCTTCTGCTATGAGACCCTTGAGGTGCACACAGGCTGGGAGCAGATGGG…	http://genome.ucsc.edu/cgi-bin/hgTracks?db=hg19&position=chr11:1946790-1946847
6	5	N/A	L-44-R	44	6_5	CCaAGGGCCGtTTAATtaGcaga	tggggaatctagccaggcttgtatctttcccttcagggtgatgg	gtTCCCtTCtAgCCCAgAGTgGG	chr17	20127684	Intron	SPECC1	017-020127580	CTACTGGGACTGTGCTGGGT	59.508	CCAGACCTGCTGACTAAAGAGAAC	59.038	Primer pair generated using optimal parameters.	430	151	279	CTACTGGGACTGTGCTGGGTCAGACCTGAAGCCAGCCCAGCACTGGGTCTCAGTCAAAACTTGTGGTGACTATTGCCTGGCTACTGCTGATGTTTATTCAAGGCCCAAGGGCCGTTTAATTAGCAGATGGGGAATCTAGCCAGGCTTGTATCTTTCCCTTCAGGGTGATGGGTTCCCTTCTAGCCCAGAGTGGGTCTAGAAATGCTACTTGGGAGCTGGGGCCTGGAGTCAGCAGCTTTAGCAGTCTGCTTGGTTCTTTATTTTATTGTGGCTGAGCTGGTATCCAAGTTGGAAGACAAAGCCCTTTACCCTTCCCTCTCCTTTTCTCAAGCCAAAGGGATCTCTGCCAGTGGCCACCGCCACCCCAAGCCTGTGGCAGCACCACTGATGTTTATTCAG…	http://genome.ucsc.edu/cgi-bin/hgTracks?db=hg19&position=chr17:20127684-20127773
7	5	N/A	R-27-R	27	6_5	CtcAgTGTGGGGTGtgGGtGgCt	ctctggggtaagggcttggtatcatgt	gGcCCCCTgaACCCCAgAGctGG	chr14	105540774	Intergenic	GPR132	014-105540508	TTTGGCTGCAGTCTGGGCTGCT	61.288	TGAGAAGGATGCAGCCCCCA	59.508	Primer pair generated using optimal parameters.	480	304	176	TTTGGCTGCAGTCTGGGCTGCTCGATGCTCCCGGGGCAGGGGCTATTCCCCTGTGGTCTCAAGCTCTGGGCTGGCAGGGGATGCTCCGAGAACCCATCTGTTACCTGGAGGGTCCAGGAGAGATTGAAGCAGGTCCCTGGGGGCTTCCCAGAGCTGGGCTCCTGGCTGTCCCCTCTCTGGGGACTGTCACTCCCAGCTCTCCTCTCTAGGAACTGGTGGGGAGGAAGACCCTGCAGCAGTGGGAGGCCAAGGTTGGGGGGTCCACCCTCAGTGTGGGGTGTGGGTGGCTCTCTGGGGTAAGGGCTTGGTATCATGTGGCCCCCTGAACCCCAGAGCTGGCCCCTGAAAATTCTCCTCAACCGCAGAGTACACCCCTCCACCTGCAGCTCAGGGCCCCTG…	http://genome.ucsc.edu/cgi-bin/hgTracks?db=hg19&position=chr14:105540774-105540846
8	5	N/A	L-48-R	48	6_5	CCtAGGGCCctccAAgtTGGCTc	cctccgagatgccactaactccagatacaccaaagaatctacctcacc	tGTCCCtgtCACCCCAgAGTcaG	chr1	153775224	Intergenic	GATAD2B	001-153774990	CAAACAGGAGTCCCAGGAATGC	59.258	CATTTCTTGAGGTCTGGGAGGAAC	59.038	Primer pair generated using optimal parameters.	434	283	151	CAAACAGGAGTCCCAGGAATGCTGGGCAGTGCCTCGGACTGCCTCGGACAGAACTGGGGGCCATCAAGGCCAGACTCAGAGTGGAGGGAAGCTGGGGGAGAAGACTGAACTCACCACCCAGGTGAGGCGGATTCAGTGATGGGGAATGAGTGGGGGAAACTGGAGTGTTTGAGGCCTTGGTCCAGAGGCCTGACCTCCTTCACCCTCAGGTGACTGTGGAACAGCTGGCCTTGGCCTAGGGCCCTCCAAGTTGGCTCCCTCCGAGATGCCACTAACTCCAGATACACCAAAGAATCTACCTCACCTGTCCCTGTCACCCCAGAGTCAGGAAAGAACCAAAAGTCCCTCAGCTCCTCTCCGGGGAGGGGCAGGACTGGCCATAGTGGGAGAGAAGAGGGT…	http://genome.ucsc.edu/cgi-bin/hgTracks?db=hg19&position=chr1:153775224-153775317
9	5	N/A	L-25-R	25	6_5	CCcAGGGCCccTTtcTGgGtCTc	cagtggttttgtatgtgcccattcc	caTgCCCcCCACCCCACgGTgaG	chr2	20811479	Intergenic	HS1BP3	002-020811237	GGAGAGGGAAACCGATGTGTTTAC	59.038	GCTTGCTCTCCATGGAGGGT	59.508	Primer pair generated using optimal parameters.	430	279	151	GGAGAGGGAAACCGATGTGTTTACTTCCTGTCTCCATGGTGCTGGGAGAGCTGTTGTTGCTCTGAGTGTGGGGTGAGCTGGAATGTACTCCCCGCTGCCGCAGTCCTGTTGACATTATTCCTTGTCAGAATGGCTCATTTCCAGTTCGTTCCATCTACCCTCCCTTTGGTAGACCTCCATGACCCACCTGGATCCAGTCCCCAGTCACATACCAGGGCCCCCTGGACACAGGGTCCCTCAATCCCAGGGCCCCTTTCTGGGTCTCCAGTGGTTTTGTATGTGCCCATTCCCATGCCCCCCACCCCACGGTGAGGCAGCAGAAGCAGGCCATCACCCTGCTCAGCAGCGTGGGGTTCAGAGAAGCTGAGAGATGGCAGAGGGTGGCACAGCCTCCTCCCG…	http://genome.ucsc.edu/cgi-bin/hgTracks?db=hg19&position=chr2:20811479-20811549
10	5	N/A	R-31-L	31	6_5	CtctCTGTGGGGctGAGGGGcCt	ggctagctgcctgtggctccagcccacctag	cAGgCACcTTccCaGGCCCcaGG	chr1	223660900	Intergenic	CAPN8	001-223660665	CCTAGGGGAGCAATGAATGGAG	59.258	TCATGCTTAAGGTCCCCAACAGAG	59.038	Primer pair generated using optimal parameters.	426	275	151	CCTAGGGGAGCAATGAATGGAGCTATTTCCATTCTCAATGAACTCTCATTCAGGGAGGAGCCCACACATGCTAAAATATCATCCGCCAGGGTAAGAGTTCGCATTTTCATAAAGGATCATGTAATTAAGTTGATTCACTGGTGGTTTGTAAAAACCCTCATCCTTGCCACCCCTCACTCTCTACACACGCACCAAAAATCTAGGTTTAATAATCCATGTCTCTGGTCCTGGAAGGCTCTCTGTGGGGCTGAGGGGCCTGGCTAGCTGCCTGTGGCTCCAGCCCACCTAGCAGGCACCTTCCCAGGCCCCAGGCTCCAGGAGAGTGTGCTGTCAGCCAGAGACATCTGTCACAGTCAGACCGCTCCCTTCCTCCCAGCCTGGGGGACCACACAGGGTAGT…	http://genome.ucsc.edu/cgi-bin/hgTracks?db=hg19&position=chr1:223660900-223660976
11	5	N/A	R-24-R	24	6_5	CCccCaGgGGGGTGGAtGGGAgg	ggctgggcaggaggagggttcccg	gGcCgCCTCaAgCCCcCAGggGG	chr21	44260082	Intergenic	WDR4	021-044259801	ACCGAGGGGTGATGTGCAGA	59.508	ATGGAGTCACTGCAGCCAGC	59.508	Primer pair generated using optimal parameters.	491	318	173	ACCGAGGGGTGATGTGCAGAGGCCCCGCTGCATCCACGGTGGTTTTTTGGTGGGCAGCACTTGCATGCCCCGACCTGGAGTGGCCCCAGCCCAGGGGTGTCTGGCAGGAAGGGGTCTCGGGACCATCTGCTCCAGGGTCTCCTTTGAGACCAGTAAGGGGAAGTGCCTGCCATCCGTGAGTAGAGCCTCACAGAGTGCTGGGAGCGCCTGTGGGTGAGGATGGGGCTGGCCTGGGAGGACGAGGGGCTTCGAAGCCACGGGAAGGAGGCTGGGGCCACAAGCCCCCAGGGGGGTGGATGGGAGGGGCTGGGCAGGAGGAGGGTTCCCGGGCCGCCTCAAGCCCCCAGGGGGGCAGATGGGAGGGGCTGGGCAGGAGGAGGGTTCCCGGGCCGCCTCAAG…	http://genome.ucsc.edu/cgi-bin/hgTracks?db=hg19&position=chr21:44260082-44260151
12	5	N/A	R-17-L	17	6_5	CtggCTGTGGaGTGGAGGGagga	attagaggtctccgaaa	tAtCCACATagACtGcCCCTaGG	chr13	95392698	Intergenic	SOX21	013-095392580	GGACAGAAATCCCAGAGAGCC	59.378	CTGGGCGACAGAGCAAGACT	59.508	Primer pair generated using optimal parameters.	428	151	277	GGACAGAAATCCCAGAGAGCCTTATGTCAGCCATTTGAAGAAGTTGGTACTTCCCATACGCACAGTAGTAGTTTATTTAAGCTTAAATTTAAGCAGATTTGTTTTTACAAAGATGACTCTGGCTGTGGAGTGGAGGGAGGAATTAGAGGTCTCCGAAATATCCACATAGACTGCCCCTAGGATGTATATGAGGATGGTGTAAGTGGGTGCTTGAAAGATTTATAGAAAATTAAGTGGAAAATATTTGCTAATAGATTGGATGGGGGAAGCTAATTAAATAGTTCATTAAAACTATACCTTATGCCTAAAATGATCTAATATAATGGTGCTTATAACTTAGCTGGACAAAATATATTTACATGATTGCTAAAATGAAAACAAAGGAAAATAATTTTTTTT…	http://genome.ucsc.edu/cgi-bin/hgTracks?db=hg19&position=chr13:95392698-95392760
13	2	N/A	R-33-R	33	6_6	CCcAacGTGGGGgaGgGGaGACa	ggggcctttgaagacagcgcgggactcggaggg	gGTCCCCcCgACCtCAgAcgtGG	chr11	67758887	Exon	UNC93B1	011-067758778	AGCTGTATTTTCGAACCCCTGTGC	59.038	TGCGCGGTTACCGCTACTTG	59.508	Primer pair generated using optimal parameters.	427	150	277	AGCTGTATTTTCGAACCCCTGTGCTTGGCCGAGGGGTTCCCAAGGCTCCACTCCGCCTTGGAGGGGGCTGCGGAAGCCCGGAGGTGACCTGGGCTCTGGGAGGGGCGTCCCCAACGTGGGGGAGGGGAGACAGGGGCCTTTGAAGACAGCGCGGGACTCGGAGGGGGTCCCCCCGACCTCAGACGTGGTAAACTGAGGCCGGCGAGGAGGGAGGCTGAGTCCGGGGACCAGGCGGCCCCTCACTGCTCCTCCGGCCCGTCTCCCCCCTGCGCCTGTTCGTACGGGCAGGGCCGGCGGCCGAGTCCAGCGGGCTCGGGGCCAGGCCTGGGCCCTGCGGGCGGCGCCTCCTCCTCCGCGCCGTCCCCATGCTCGCCCTCCGCGTCGCTCTCGTCCGAGTTG…	http://genome.ucsc.edu/cgi-bin/hgTracks?db=hg19&position=chr11:67758887-67758965
14	2	N/A	R-45-R	45	6_6	CCagCTGTGcatgGGAGGaGACa	tggagagatgggccttactcattcctgggaagcctggcacccatg	gGgtCCCTCCtCtCCACAcctGG	chr6	107871138	Intron	SOBP	006-107871023	GGGGTGATGTACTGGAGAAAACCT	59.038	GGACCTCACTGAGTTGCAGATTC	59.148	Primer pair generated using optimal parameters.	461	162	299	GGGGTGATGTACTGGAGAAAACCTATGTCAAAACAACCGTGATAGTTAACCCCTATCACCTGCACTCTCCAGGGATGTCCAGGGGCCTGGTAAGGTATGGTCATGTTACTCTAACCCAGCTGTGCATGGGAGGAGACATGGAGAGATGGGCCTTACTCATTCCTGGGAAGCCTGGCACCCATGGGGTCCCTCCTCTCCACACCTGGAAGGCCAGTGGGGACAGGAAGGAAGTTGGCAGCTTCCATTTTGGTCTTGAGTCCTAAAGCTGAAATAATCCTTTCTGTCACTCAGCCCCCTTGCAGGGCAGCTGCTAACAGGAACAGTTGACCCACACTCGGCTTGGACCAGGATACTGGAATAGTGTGGGTAGTGAAAGGCCAGAGAGAAGCATAAGAATGC…	http://genome.ucsc.edu/cgi-bin/hgTracks?db=hg19&position=chr6:107871138-107871228
15	2	N/A	R-49-R	49	6_6	CCtcCTGgGGGGTccAaGGGAac	gcttggtgttagttactatagttacaggggccgggcctgggaagtcccc	tGcCCCCaCCACCaCAggcTgGG	chr9	126119521	Intron	CRB2	009-126119276	TGAGGGAGACTCAGGGAGCT	59.508	TGGGACTGGGAGACACTTGG	59.508	Primer pair generated using optimal parameters.	445	294	151	TGAGGGAGACTCAGGGAGCTGGGTGCCTGCCCGCACCCCTCCATTTGTGCGGTAGCCCTGCCTGTGCTGAGGGCTGCTGGGGATGCTCTGGGTCCCTGTGGGGTGGCTGGGGATTTGGGAACATGTGTGTGTCCCCTGCTGCCCCCTCCCCAGCATTCCAAGGCCAATCTGAAAGGGCTCCCTGAAGCCAGACCACATTTGCCAAGCCCTTTTTGCTTTTGTCCAAGCTCTCGGAGCCTGGAATTCCTCCTGGGGGGTCCAAGGGAACGCTTGGTGTTAGTTACTATAGTTACAGGGGCCGGGCCTGGGAAGTCCCCTGCCCCCACCACCACAGGCTGGGGAGGGAGCCAAGGAGGGCCTGGGCTCTCCTGAGGCTGGGGGAGCCCTCCCTGCCCCAGA…	http://genome.ucsc.edu/cgi-bin/hgTracks?db=hg19&position=chr9:126119521-126119615
16	2	N/A	R-31-R	31	6_6	CCgACTGTGaGGaGcAaGGcgCt	ccctccatcgctcacacacccattcttcccc	cGgCCCCTCCtaCCCtCtGggGG	chr7	128851053	Intron	SMO	007-128850816	CAGAGTGACGATGAGCCAAAGC	59.258	TACTCTTGCCCAGGGAGAGC	59.508	Primer pair generated using optimal parameters.	430	277	153	CAGAGTGACGATGAGCCAAAGCGGATCAAGAAGAGCAAGATGATTGCCAAGGCCTTCTCTAAGCGGCACGAGCTCCTGCAGAACCCAGGCCAGGAGCTGTCCTTCAGCATGCACACTGTGTCCCACGACGGGCCCGTGGGTGAGCCTCACCCCTCCTCTACCGGAGCCGCCTGGCCCCGCGCTGCCCATGTGCTAGTCTCTCCCAGCCTGCTGGGGGCACACAGATTATTTGGAAGACCGACTGTGAGGAGCAAGGCGCTCCCTCCATCGCTCACACACCCATTCTTCCCCCGGCCCCTCCTACCCTCTGGGGGGCTCTCCCCTCTCTGTTTCTGCCCCTGGGTCTGCTTGCCGGTGCTTGGGTTCCAAGAAGACTCCCCTCCCTCTCCCTTCTCATAA…	http://genome.ucsc.edu/cgi-bin/hgTracks?db=hg19&position=chr7:128851053-128851129
17	2	N/A	R-37-R	37	6_6	CCtcCTGatGGGgaGAGGGGtCc	cttgccactggtgctcacactcaaccaagcgccatcc	acTCCCCTCCACtagcCtGTgGG	chr1	19794839	Intron	CAPZB	001-019794590	CCGCCTCCTAAAAAAGGGGG	59.508	CGCACAGCTGATACCTCAGAGT	59.258	Primer pair generated using optimal parameters.	460	292	168	CCGCCTCCTAAAAAAGGGGGCTAGGCACTGACAATATGAACTCCAAACTATGCATATAGACTAAGACGCTGAAACAATATATTGAAAGGTTAACAGTGCTGCTGGCAAGCTAAGATTATGAATTATTTTTGTTTCTTCCCTCTTTTCTATATTTTCAAACTTTTCCATAATAAACATACTGCTTTTATAACAAAACAAAAAAACACAATAAACTTTTATTTAATGATACTATCAGGTTACAAAGGGCTCCCTCCTGATGGGGAGAGGGGTCCCTTGCCACTGGTGCTCACACTCAACCAAGCGCCATCCACTCCCCTCCACTAGCCTGTGGGCCTTTCACTAGCTCGGGGTCCCCAAGGCCTGGAACATAGGAGGCGCTCAGGGAATGATGATACACAG…	http://genome.ucsc.edu/cgi-bin/hgTracks?db=hg19&position=chr1:19794839-19794921
18	2	N/A	R-48-R	48	6_6	CCgACTcTGGcGTGGcaGcGcCa	gggcatggggaggtgagcgaggtcccaaccccgggtccggccgccatc	cGgCCCCgtCtCCCCtCAGTaaG	chr17	27332268	Intron	SEZ6	017-027332166	TCTCTATCCCAGGATCTCCGC	59.378	CCTCGTCTTTAATCATCTCCCCAG	59.038	Primer pair generated using optimal parameters.	451	151	300	TCTCTATCCCAGGATCTCCGCTGCTGCAGCCGAGGGCAGAGCCAGGAGCCAGATAGGGGGTCCAGGCCCTTGGAGTTTCTCTCTAGAATTGTGCTCTAGGTCCCGACTCTGGCGTGGCAGCGCCAGGGCATGGGGAGGTGAGCGAGGTCCCAACCCCGGGTCCGGCCGCCATCCGGCCCCGTCTCCCCTCAGTAAGAACACTAGAGGCCCTGGAACCGGCGGCAAAGTCGAGCGAAGTTTGGCGGGCGGCAGGGGAAGCGGGACCACGGGCCGCCAGCTGGACCGTCCCGACTCACTGCCTTGCGCCCCCCGGCACGCGCCCCAGCACCCTGAGATGCCTAGAGTGTGGCGAGGTAGCGCGCGGGTGAGCGCGTGTGTGCGGGGAGTGGGTGGCGTGAT…	http://genome.ucsc.edu/cgi-bin/hgTracks?db=hg19&position=chr17:27332268-27332361
19	2	N/A	R-12-R	12	6_6	CCcAagGaGtGGgGaAGGGGACt	gaggagggaacg	cGTCCCCaCagCCCCAacGcaGG	chr6	35453744	Intron	TEAD3	006-035453624	AGGCCCAGAAGGGTCGAGTT	59.508	CATAAACAAGCCGGGCTCGC	59.508	Primer pair generated using optimal parameters.	458	151	307	AGGCCCAGAAGGGTCGAGTTATCCCAAAAATGCAGCTCTGGGAGAGCCCTCTCAGGGCTGGACAAGAGGGGACACTCCCTTCTGGAAATGGGCAAGATGGCAAAGAGGAGGGCCAACAAACCCAAGGAGTGGGGAAGGGGACTGAGGAGGGAACGCGTCCCCACAGCCCCAACGCAGGCCTTTGTCCCCGTGCGACCTCCCACAGCCCGCACTGGAGAGAACTATACGGGCTGTGGGAGTCACCGGGCGACTATCACCGGGCCTCCTTTCCACATCCTCCTCCGGGAAGGGACCCCGTTCCGGGCCTCGACCGGCGCAGACTGGGCTGACCCACTTTCTTGGGCCCACTGAGTCACCTCGAAACCTCCAGGCCGGTAGCGGGGAGGAGAGGAGGAGCAG…	http://genome.ucsc.edu/cgi-bin/hgTracks?db=hg19&position=chr6:35453744-35453801
20	2	N/A	R-21-R	21	6_6	CCatCTtctGGGTGGgGGGGAta	gaggggactctccagcccgaa	cGgCCaCcCCACCCCcagGTcGG	chr1	37315812	Intron	GRIK3	001-037315570	TTTGCCTGGGAACTGGGGTG	59.508	GCTCAACATCACTGAGGTTGCC	59.258	Primer pair generated using optimal parameters.	430	277	153	TTTGCCTGGGAACTGGGGTGGGAGAGGCGAATCCTCACTCAGGTTGCAATGGGCTGTCAAACCCCCTTAATTCCACCATCCAGCATGGTTCCTACTCAGACATCAAGGACTTGGGGAGTGAGTGGGAGTGAGACACAAAAACGCAGCGGCTTCCGCCCGTGGCAGCGAGCAGCGCTGCTGCGCTCCAGCTGCTCTCTGAGAACTTCCTGCTGACTCTAAAAGTCTCCACCTACCTGCAGCCTCCATCTTCTGGGTGGGGGGGATAGAGGGGACTCTCCAGCCCGAACGGCCACCCCACCCCCAGGTCGGACAGTCCTTCCTGCAGGGGCTGCAGGCTCTTACCAGCACTGTGGTGACAATGAGTGATCTGTTTGTCAGAGAGTCGGTGACATTAGGGCC…	http://genome.ucsc.edu/cgi-bin/hgTracks?db=hg19&position=chr1:37315812-37315878
Table K
Ranking	Homology_Score	Alternate_Ranking	Nuclease_Orientation	Spacer_Length	Mismatches	Left_Half_Site	Spacer_Seq	Right_Half_Site	Chromosome_Name	Chromosome_Location	Genomic_Region	Closest_Gene	Primer_Index	Forward_Primer	Forward_Melt_Temp	Reverse_Primer	Reverse_Melt_Temp	Primer_Warnings	Expected_Product_Size	Digestion_Size1	Digestion_Size2	Amplicon_Sequence	Genome_Browser
1	98	N/A	L-17-R	17	0_0	CCtGTTTTTCCTTCTTACTGTCc	ccttctgggctcactat	gCTGCCGCCCAGTGGGACTTtGG	chr3	46414621	Exon	CCR5	003-046414497	CGCTCTACTCACTGGTGTTCATC	59.148	GGACCAGCCCCAAGATGACT	59.508	Primer pair generated using optimal parameters.	510	157	353	CGCTCTACTCACTGGTGTTCATCTTTGGTTTTGTGGGCAACATGCTGGTCATCCTCATCCTGATAAACTGCAAAAGGCTGAAGAGCATGACTGACATCTACCTGCTCAACCTGGCCATCTCTGACCTGTTTTTCCTTCTTACTGTCCCCTTCTGGGCTCACTATGCTGCCGCCCAGTGGGACTTTGGAAATACAATGTGTCAACTCTTGACAGGGCTCTATTTTATAGGCTTCTTCTCTGGAATCTTCTTCATCATCCTCCTGACAATCGATAGGTACCTGGCTGTCGTCCATGCTGTGTTTGCTTTAAAAGCCAGGACGGTCACCTTTGGGGTGGTGACAAGTGTGATCACTTGGGTGGTGGCTGTGTTTGCGTCTCTCCCAGGAATCATCTTTACCA…	http://genome.ucsc.edu/cgi-bin/hgTracks?db=hg19&position=chr3:46414621-46414683
2	13	N/A	L-39-L	39	5_4	CCatTTTTTCCTTCTTttTGTaa	tagtcctatttatcttttctttctggaaggaaggaagaa	gGAagGTAAGAAGGAAggAagGG	chr11	5124325	Intergenic	OR52A5	011-005124025	GAGGACCAGAGATACGTGCAG	59.378	CAATGATAGTGGTTGACACCAGGC	59.038	Primer pair generated using optimal parameters.	509	344	165	GAGGACCAGAGATACGTGCAGATTTATACATTTGATTGCAAAGAAGGTGGCAGAAAAATAAGAATACTAGATATAAAATTAATATAATCTTGCACAATTTACTGGCTGGGAAAACTATATTTTTAATGTCATTTATAAAATACTTTTCAAAATTTGGACTTTCTCCTCTTATTTTCTCTGGACTCAATTAGATTTAAGACCAACCTTCCTCCCTTCCTTTCTTCTCTTTTTTTCTTTCTTTCTCCTACTTTTCTTTTAAAAATATTTTCCGACTTTCCTGCCATTTCTATCTCTACTCCTCCATTTTTTCCTTCTTTTTGTAATAGTCCTATTTATCTTTTCTTTCTGGAAGGAAGGAAGAAGGAAGGTAAGAAGGAAGGAAGGGAGGAAGGAAGGAAG…	http://genome.ucsc.edu/cgi-bin/hgTracks?db=hg19&position=chr11:5124325-5124409
3	10	N/A	L-38-L	38	6_4	CCttcTTTTCtTTCTTttTtTCc	agtttaatcttttattttctcctgcttggagtaaagtg	aGAaAGTgAGAAGGAAAAAtaGc	chr4	42761105	Intergenic	ATP8A1	004-042760861	TGAGGTCAGGAGTTCGAGACCA	59.258	GAGAGACTGAGTGAGGGGTATAC	59.148	Primer pair generated using optimal parameters.	451	288	163	TGAGGTCAGGAGTTCGAGACCAGCCTGATCAACATGGAGAAACCCTGTCTCTACTAAAAATACAAAATTAGCTGGGCATGATGGCACATGTCTGTAATCCCAGCTACTCAGGAGGCTGAGGCAGGAGAATTGCTTGAACCTGGGAGGATTGCACTACATGCCAACATGCCAGCCTGGGTGACAGAGAGGGACTCTGTCAAAAAAAAAAAAAAAGAGTGGTTGTGCCTCAAGATTTTTGCCTTAGCCTTCTTTTCTTTCTTTTTTTCCAGTTTAATCTTTTATTTTCTCCTGCTTGGAGTAAAGTGAGAAAGTGAGAAGGAAAAATAGCCCAGGGATTTTATTAGTTGGAATTCCACAATTTCTTTTAACTTTATATTTTGATATAACTTAGACTTTATG…	http://genome.ucsc.edu/cgi-bin/hgTracks?db=hg19&position=chr4:42761105-42761188
4	8	N/A	L-46-R	46	5_5	CCaGTTcTTtCTTCTTAgTacCt	gggtagcagaacctccctggggatactcagctccctttattagaga	gCTtCtGCCCAGTGaGgCTTtGt	chr12	2437395	Intron	CACNA1C	012-002437292	TTTCTCCCCGTGCACTGAGAGTA	59.148	GGGTTCTTAATGCCTTTCCTAGGG	59.038	Primer pair generated using optimal parameters.	429	151	278	TTTCTCCCCGTGCACTGAGAGTAGAGAGGGTGCTGGCTGTAATATCTCTTGCCCCCCAAATGATCCTTGAGCTTTCAAGGTTCACAGAAATTTCCTGGATGCCCCAGTTCTTTCTTCTTAGTACCTGGGTAGCAGAACCTCCCTGGGGATACTCAGCTCCCTTTATTAGAGAGCTTCTGCCCAGTGAGGCTTTGTGCCCAGGTTTAACATAAGTTCCTGGGGTGCTGTGATAGCAGTGAAGTCACTAGGATTCTAGCATTTTTGCCCCCTTCTTTTATTTTAATTTGTCCAAAGGTGTGACTTAGTACTGACCCCAGAATGGGTGTTAGAATGAGCTGAAGCGATGGGTGGATTAGTCAAGTTTAGCTCCAAATGCAGCCCTGATTGTCTGCTTTTGTT…	http://genome.ucsc.edu/cgi-bin/hgTracks?db=hg19&position=chr12:2437395-2437486
5	8	N/A	L-29-L	29	5_5	CCtcaTTTTgCTTCTTACTtTtc	ctcctcttccttctacttgagcaagtggg	ttACAGTAAGAAaGAAAgAtgtG	chr8	127468628	Intergenic	FAM84B	008-127468482	CAGCCTCTACTAGAGTTGGCTGA	59.148	CAGTGAGATTGATTGCCTGGGAC	59.148	Primer pair generated using optimal parameters.	521	185	336	CAGCCTCTACTAGAGTTGGCTGAATTCCAGAATACTATGTAAGTATATGAATTTGTCAAGGGATATAATGAAATCTTGGAGTTCCTAAAAAAAGAATGAAGGAAATATGGACCATAAATATAGCTCTTCTCTCATCTCTTCTTTGTCCTCATTTTGCTTCTTACTTTTCCTCCTCTTCCTTCTACTTGAGCAAGTGGGTTACAGTAAGAAAGAAAGATGTGGGCAGAGTTCCAGACCAATTATAACATCTAAACTTCACCCATAGCTAAAGAAACATATGCCGGATTTTCTAGACCAGTTCTAATTTCAGGGATTCTGTTCATTCTCCCTTAAGAAATTTTTACAATGCTAAATTCAAAATGGGAACCTCACCACTGAAGGAAAAAGTAGATAGTACTT…	http://genome.ucsc.edu/cgi-bin/hgTracks?db=hg19&position=chr8:127468628-127468702
6	8	N/A	R-28-L	28	5_5	CtgtAcTCCCcCTGGGCaGCAGa	gggagaccctgtctaaaaaaagaaagaa	aGAaAGaAAGAAaGAAtAAatGG	chr2	145421695	Intergenic	DKFZp686O1327	002-145421583	AATCAGCTAGGCATTGTGGCCC	59.258	CAGGCCATTCACCTTTGCTCTTTC	59.038	Primer pair generated using optimal parameters.	431	151	280	AATCAGCTAGGCATTGTGGCCCGTGCCTGTAGTCCCAGCTACTTGGGAGGCTGAGGCAGGAGGATCACTTGAGTCCAGGAGTTGAAGGCTGCAGTGATCTATGATTGTGACACTGTACTCCCCCTGGGCAGCAGAGGGAGACCCTGTCTAAAAAAAGAAAGAAAGAAAGAAAGAAAGAATAAATGGGTGATTGAAGTTTTACCCGTTTATTTGTAAATTTAAATTTGGACAAGTTACCCGGAAGTGTAGACCAGTAATGTGTTAACACATGAACCTAAATGAGTTATCTGGTTGACTCCTTTATAGGAGCAGGAACAGGGTGGTGGTGAGTTAGCATGGGCCAGCAAGCTGGTTTGGGGGCAGGTAGGCAGAACAGGCTGGCTTTCAGTCCTGGCTGAG…	http://genome.ucsc.edu/cgi-bin/hgTracks?db=hg19&position=chr2:145421695-145421768
7	5	N/A	L-27-L	27	6_5	CCaGcacTTCaTTCTTgCTGTCc	tctcctggtctgggaggatagaagaga	gGAtAGgAAGAAtGAAgtgCtGG	chr1	201688658	Exon	MIR5191	001-201688421	TAACCCCTCAGTTCCCTATCCG	59.258	AAGAAGGGAGAGTGAAAGTGGCAG	59.038	Primer pair generated using optimal parameters.	426	275	151	TAACCCCTCAGTTCCCTATCCGACCCCTGTGGTCCTCAGTGTCTGCTCCTTGGGTTTCTTCCTGTGCAAACCTTCTACCAATCATGCAACTTCCTAATCCCTACCCAGCGTGTCAAATCCTTCTTTCCTGCCTTTTGCCCTGCAGGGACCCTCATCTTCTTATATTTTTCTGCCTTAATTGACAGAGTTGTGCCTATGCCTTCCAACCTTGGAAGAGTTGGCCAGGACCCCAAGCCCCCAGCACTTCATTCTTGCTGTCCTCTCCTGGTCTGGGAGGATAGAAGAGAGGATAGGAAGAATGAAGTGCTGGGCGCTTAGGGGGATCCTGGCCAACTCTTCCAAGCCCAGAGACAGGAGAGAGGCAGTGGTTCTGGAAGCTTCTCTGGAGCACCTCTTAGC…	http://genome.ucsc.edu/cgi-bin/hgTracks?db=hg19&position=chr1:201688658-201688730
8	5	N/A	L-27-R	27	6_5	CCtGTTTTTgtTTtTTAaaGaCa	aacacagattaacccaaatgagattct	gCcGCCtCCtAGTGGtACaTaGG	chr19	54865640	Exon	LAIR1	019-054865403	ACCACCTCGGCTCACTGCAA	59.508	TACACTCACACGCCCCAGGA	59.508	Primer pair generated using optimal parameters.	426	275	151	ACCACCTCGGCTCACTGCAAGCTCCGCCTCCCGGGTTCACGCCATTCTCCTGCCTCAGCCTCCCGAGTAGCTGGGACTACAGGTGCCCGCCACCACGCCCAGCTAATTTTTTTGTATTTTTAGTAGAGATGGGGTTTCACCGTGTTAGCCAGGATGGTCTCGATCTCCTGACCTCGTGATCCGCCCACCTCAGCCTCCCAAAGTGCTGGGATTACAGGCGTGAGCCACCGCGCCCGGCCTGTTTTTGTTTTTTAAAGACAAACACAGATTAACCCAAATGAGATTCTGCCGCCTCCTAGTGGTACATAGGGTAATTTTCTGTGTCAATCAGTACATCTGACCCTACAGGTAGGGTGGATACTCAGAAATGCCTCAACCAACAGCAGGCTCAGTGATTCC…	http://genome.ucsc.edu/cgi-bin/hgTracks?db=hg19&position=chr19:54865640-54865712
9	5	N/A	L-47-L	47	6_5	CCtGTTTTTttTTtTTAaTtTag	tttttatttcataatcataaacttaactcagcaatccagttaggcat	gGAaAGgAAcAAGGAAAAcatGG	chr1	45453334	Promoter	EIF2B3	001-045453232	AGGAGGCTGAAACGGGAGGA	59.508	CCGCCATGCCTGGCTAATTTTTTC	59.038	Primer pair generated using optimal parameters.	428	150	278	AGGAGGCTGAAACGGGAGGATCGCTTGAGCCCAGGAGTTCGAGGCTGCAGTGAGCTATGATCGGGCCACTGCACTCCTCCTGCCTAGACGACAGAGTGAGACCCTGTTTTTTTTTTTTAATTTAGTTTTTATTTCATAATCATAAACTTAACTCAGCAATCCAGTTAGGCATGGAAAGGAACAAGGAAAACATGGAACCCAAAGGGAACTGCAGCAAGAGCACAAAGATAAGATACTGCGAGCAGGCCGGGCGTGGTGGCTCACGTCTGTAATCCTAGCACTTTGGGAGGCCGAGGCAGGCAGATTGCCTGAGCTCAGGAGTTCAAGATCAGCCTGGGCAACATGGTGAAACCCCGTCTCTACTAAAATACAAAAAAAAAAAAAAAAAGAAAGAAAGAA…	http://genome.ucsc.edu/cgi-bin/hgTracks?db=hg19&position=chr1:45453334-45453426
10	5	N/A	L-49-L	49	6_5	CCtcTaTTTCtTTaTTAgTtTCa	agccttcatttaaatctgatttcctcccctttccatggtttaagtacat	gGACAGaAAcAAcGAAcAtCaGG	chr3	3075492	Intron	CNTN4	003-003075209	CCCTGTGACATGGCCTGATAG	59.378	AGTCAAGGCGCTCCCTTCTTC	59.378	Primer pair generated using optimal parameters.	483	332	151	CCCTGTGACATGGCCTGATAGTATTTGGGTAGTACATTTGATTGCTAGACTGGGGATTAGCAAATCCTTCCTAGGAACATCTCCTTATGCCCGTCTAATGGGCATGAGGTTTGTCATTATGTCCCCTCACCATCACCTTCCCTCCTGAGGTGGTCAATTGTACCTTGTTAAAAATGCATTTAACTGCCTGGTAAGAGATTTTCATGTTGGAAAGTGGGATAGCTGCGGGTCTTTGCTCTGGCTCTGTTGATATTTTGTCTTTACCTGCCAGCTGCTTTCCATCCCTCTATTTCTTTATTAGTTTCAAGCCTTCATTTAAATCTGATTTCCTCCCCTTTCCATGGTTTAAGTACATGGACAGAAACAACGAACATCAGGAAGAGAAGTAGAAAAATACGG…	http://genome.ucsc.edu/cgi-bin/hgTracks?db=hg19&position=chr3:3075492-3075586
11	5	N/A	L-34-R	34	6_5	CCcGaTcTgCCTTCTTcCTGgag	ccaagggagccctagggccaggaccactctaaca	cCTGatGCCCAGgGGGtCcTgGG	chr22	37874319	Intron	MFNG	022-037874201	GGCTCTGTGTTTTCTGCTCTTGG	59.148	AGAACCCTTCCCCACCTTCC	59.508	Primer pair generated using optimal parameters.	466	160	306	GGCTCTGTGTTTTCTGCTCTTGGTTTTCCTAATGAAGCAGATGGGGACCTGGGAAGGGAGGTTGAGCCCCGCTGTGTGCCCAGCTCCTGCACCAGGCACTGCCTCTAGAGAGGGACCTCCCGATCTGCCTTCTTCCTGGAGCCAAGGGAGCCCTAGGGCCAGGACCACTCTAACACCTGATGCCCAGGGGGTCCTGGGGACAGGGAGAGAACCATGCAATATTTGGGACATACTTATACTAAAAATTTCCTCATTATTTATGAGAAAGTCAAGTTTAACTGGATGTAGTGGTTTTTCATTTATTTGTTTAATGAATCTGGCAACCCAAATCAGTGTCCATCCAGGTCAGGAACTGAGGCGGGTACAGAGCCCCCTGTTTTGCCAGGTGTCGACTCTTCA…	http://genome.ucsc.edu/cgi-bin/hgTracks?db=hg19&position=chr22:37874319-37874398
Table L
Ranking	Homology_Score	Alternate_Ranking	Nuclease_Orientation	Spacer_Length	Mismatches	Left_Half_Site	Spacer_Seq	Right_Half_Site	Chromosome_Name	Chromosome_Location	Genomic_Region	Closest_Gene	Primer_Index	Forward_Primer	Forward_Melt_Temp	Reverse_Primer	Reverse_Melt_Temp	Primer_Warnings	Expected_Product_Size	Digestion_Size1	Digestion_Size2	Amplicon_Sequence	Genome_Browser
1	98	N/A	R-28-L	28	0_0	CCtTGATACCAACCTGCCCAGGg	cctcaccaccaacttcatccacgttcac	cTTGCCCCACAGGGCAGTAAcGG	chr11	5248147	Exon	HBB	011-005247911	CACCGAGCACTTTCTTGCCATG	59.258	GGCATAAAAGTCAGGGCAGAGC	59.258	Primer pair generated using optimal parameters.	425	275	150	CACCGAGCACTTTCTTGCCATGAGCCTTCACCTTAGGGTTGCCCATAACAGCATCAGGAGTGGACAGATCCCCAAAGGACTCAAAGAACCTCTGGGTCCAAGGGTAGACCACCAGCAGCCTAAGGGTGGGAAAATAGACCAATAGGCAGAGAGAGTCAGTGCCTATCAGAAACCCAAGAGTCTTCTCTGTCTCCACATGCCCAGTTTCTATTGGTCTCCTTAAACCTGTCTTGTAACCTTGATACCAACCTGCCCAGGGCCTCACCACCAACTTCATCCACGTTCACCTTGCCCCACAGGGCAGTAACGGCAGACTTCTCCTCAGGAGTCAGATGCACCATGGTGTCTGTTTGAGGTTGCTAGTGAACACAGTTGTGTCAGAAGCAAATGTAAGCAATA…	http://genome.ucsc.edu/cgi-bin/hgTracks?db=hg19&position=chr11:5248147-5248220
2	65	N/A	R-28-L	28	3_0	CCtTGATACCAACCTGCCCAGGg	cctcaccaccaactgcatccacgttcac	tTTGCCCCACAGGGCAtTgAcaG	chr11	5255559	Exon	HBD	011-005255322	AGGCACCTAGCACCTTCTTGCCA	61.088	AGCATAAAAGGCAGGGCAGAGTC	59.148	Primer pair generated using optimal parameters.	426	276	150	AGGCACCTAGCACCTTCTTGCCATGAGCCTTCACCTTAGGGTTGCCCATAACAGCATCAGGAGAGGACAGATCCCCAAAGGACTCAAAGAACCTCTGGGTCCAAGGGTAGACCACCAGTAATCTGAGGGTAGGAAAACAGCCCAAGGGACAGAGAGTCAGTGCCTATCAGAAACCCAAGAGTCTTCTCTGTCTACACATGCCCAGTTTCCATTTGCCTCCTTGAGCCTCTCTTATAACCTTGATACCAACCTGCCCAGGGCCTCACCACCAACTGCATCCACGTTCACTTTGCCCCACAGGGCATTGACAGCAGTCTTCTCCTCAGGAGTCAGATGCACCATGGTGTCTGTTTGAGGTTGCTAGTGAACACTGTTATGTCAGAAGAAAGTGTAAGCAAC…	http://genome.ucsc.edu/cgi-bin/hgTracks?db=hg19&position=chr11:5255559-5255632
3	10	N/A	L-38-L	38	6_4	CCcTcACaGCCCTGTGGGcCAta	tcacccgtccttggtgccaggcccaggcagggctttcc	aTTGCCCCACAGtcCtccAgaGG	chr3	129342278	Intergenic	PLXND1	003-129342039	AGACTCGGTGTGATGCGAGG	59.508	AGTCCCTACGTAGGGGTCAG	59.508	Primer pair generated using optimal parameters.	439	283	156	AGACTCGGTGTGATGCGAGGGCCTGCCATAACCCAGCACTGCACCCAAAATGGCGCCACCTCATCTGCTGGCTCTGCCGACAGCACTATGGGGACTGTGAAGACAGGAGGGAGAAGGGGAAGGAGAACAGGACGGCCACAGGAGGGAAGGAGTAGTCTGGCCCCTTCCAGCACTAAGGTGCCCTGGGGACAGTCCCTTGGGGTGCCTACTGGACCTCAGATAACCTTACTCCCCAAAGCCCCTCACAGCCCTGTGGGCCATATCACCCGTCCTTGGTGCCAGGCCCAGGCAGGGCTTTCCATTGCCCCACAGTCCTCCAGAGGGTGTAATTAGGCCCATTTTACAGATGGGGCACACTAGAGCCCCAGCACTGTGCTGGTGGCTCCAAAAGCAGCAAGG…	http://genome.ucsc.edu/cgi-bin/hgTracks?db=hg19&position=chr3:129342278-129342361
4	5	N/A	R-20-R	20	6_5	CCcTttcACCAAggTGaCCAGGt	aaacccccatccttggctgt	gCCTGGcCAGGaTGGTgggAgGG	chr1	110740524	Intron	SLC6A17	001-110740408	GGGACACCGAGGCTCAGAAA	59.508	AGGGTGTTGGAGCCATCAGAG	59.378	Primer pair generated using optimal parameters.	427	151	276	GGGACACCGAGGCTCAGAAAGATTAATGCACTTATCCAGTCTTTCTAACCCATATTCTCTCTCCATGCCTGTGGAGTGGAATTAGTCCATTTTATAGTAGGAGAAACCACCCTAGACCCTTTCACCAAGGTGACCAGGTAAACCCCCATCCTTGGCTGTGCCTGGCCAGGATGGTGGGAGGGGAGAGGAGTGGAAGGCCATGGGTGAGGGCAGGAGAGCAGTCTTGGAGGGCCTGGGCGGGGAGGGCTGTCACAGTGCCGGCAGCAGCCCTTAAGGCAGCCCACCCGCAGGCTGCCGAGCGCTACCTGTATTTCCCCAACTGGGCCATGGCACTCCTGATCACCCTCATCGTCGTGGCGACGCTGCCCATCCCTGTGGTGTTCGTCCTGCGGCACTTCC…	http://genome.ucsc.edu/cgi-bin/hgTracks?db=hg19&position=chr1:110740524-110740589
5	5	N/A	L-12-L	12	6_5	CCcTcACTGgCCTGcaGGGgAAa	gcatcaggtcac	tTgGCCCCACccaGCAGgActGG	chr5	176884748	Intron	DBN1	005-176884494	GATGTCGATCTCTGTGGCGTTAG	59.148	AAGTCCATCCCACCCTCCCT	59.508	Primer pair generated using optimal parameters.	443	285	158	GATGTCGATCTCTGTGGCGTTAGAAAGGGAGAGGAGTTAGGGACCTAGCAGACCGCTTGTGTCCCCAGCCTCTGTGAGCGGTGGGTAGTGGTGGGGTGGCTACCCACACTCAAATCCAGCCCCCGCACCCAAATTCCTCCCCATCATCCAGCCCAGTACTACCTGGAGGCTTGTTGTAGAACACAGGAGGCGGAGCCTTGGCACAGAGCTCTTCCGATTGGGCAAACTCCTCCTCCTGTGATTGACTGAAGTACCCCTCACTGGCCTGCAGGGGAAAGCATCAGGTCACTTGGCCCCACCCAGCAGGACTGGGGCTGACCTATCAGGCCTGAGCCCGTTTCCCCAGCAACCAATGATTCCATCAGTGGTTGCCAGGGAAACAAGGATGCCTGCCTTGGG…	http://genome.ucsc.edu/cgi-bin/hgTracks?db=hg19&position=chr5:176884748-176884805
6	5	N/A	R-24-L	24	6_5	CCaTGATACCAcCtTtCCaAGca	tggaaaagataatgctgggaaata	gTTGgCCCgCAGGcCtGaAggGG	chr3	18421245	Intron	SATB1	003-018420942	CTATCCTCTAGAAACTTACCATCCTGGAC	60.178	GTATGTGTTCTAGTGGCCTCCAG	59.148	Primer pair generated using optimal parameters.	517	340	177	CTATCCTCTAGAAACTTACCATCCTGGACAATTTCTCACATAAACCATGAAAATAGAAAATGAAGTATGCTGTAGAATAAACAAATGATTTTTTTGGCATTAAATGATATAGCCTTTGAGTCAAGCTGCAGGACTTTAAGATTTATTTTACTCTGTTCCTAAAATATTCAGTGATTCAATTCTCCGTACTTAAAGCATAAATAGGAGATCCCTTTAAAATGTGCCTGCTGAATCCTAATTTCTAGCCAATTAGCAAAATAATTCACCTCTTGCTTATCTTGAGAAAGCTGGTAGATGCTTTCACCATGATACCACCTTTCCAAGCATGGAAAAGATAATGCTGGGAAATAGTTGGCCCGCAGGCCTGAAGGGGACACAGCAGGTAAGGCAGGACAGGTG…	http://genome.ucsc.edu/cgi-bin/hgTracks?db=hg19&position=chr3:18421245-18421314
7	5	N/A	R-29-R	29	6_5	CCtTGtTtCtAACCTaCCCAGag	catgactgaggtttggtgggaaaaaaagg	gCaTGGGtgGGTTGtTcTgAaGG	chr6	39164991	Intron	KCNK5	006-039164755	GGCTCCAACCTATCTGTGGG	59.508	AGTGAGCTGTGTGGTTTGATGGTC	59.038	Primer pair generated using optimal parameters.	426	275	151	GGCTCCAACCTATCTGTGGGGCTTTATCAGCTGGCAGGGCCTGGACCCCAGAAGTCACATAAGAAGGGACTCTAAATCTGGGGCTCAAGTCCTGTCCCCAAGGAGCGCCTGCAGATGGGTAGGCCATCCAGACCAGAAGCTAGGCATTCAGCCAAATTGCCTATAAAAACCAAGACAAGGACTGAGAGAGAAGAGACAGAAGAGTGAGGGATGGAAACAGAGGGAGACAAAAAAAACCTTGTTTCTAACCTACCCAGAGCATGACTGAGGTTTGGTGGGAAAAAAAGGGCATGGGTGGGTTGTTCTGAAGGAAAGTGTAATTTGCAGAAGCAGCAGCCGGCCTGCGTAAATGGATCTGCACACTCTGCAAAGAATTTTCCATGATGGCACGCTTGTCTG…	http://genome.ucsc.edu/cgi-bin/hgTracks?db=hg19&position=chr6:39164991-39165065
8	5	N/A	R-12-R	12	6_5	CCcTGATcaCAACCTGCCCgctt	agcctcaggctc	cCCTGGcCtGGcTGaTgTCctGG	chr16	57140758	Intron	CPNE2	016-057140513	CCTCAGGATGAGAAGAGAAGTGTC	59.038	GCTTGAGGTTACAGGGCCAG	59.508	Primer pair generated using optimal parameters.	426	276	150	CCTCAGGATGAGAAGAGAAGTGTCTGATTTGGCAGCAGGAGATGGTGGCCCAGGTGGCATCTAACATGTCACAGAGGGGGCCTGTGAAGTGAGGAGGGGGTAGGTGAGCTAGAATCCACCTCGCCAGCAATGGTGGGAGATGCAGGGGTGTGGACTGGGTGACCCAGAGGAACTGGTGAACTTGGATACTCTGGGGCCCATCCTGGGTGTGTGTTCAAATGGGGGAATGCCCTTGGCTTCCCCAGCCCTGATCACAACCTGCCCGCTTAGCCTCAGGCTCCCCTGGCCTGGCTGATGTCCTGGCTGTCCCTGCCTAGGTCCCACAATGTTCAGCAATCTCCCCACCCTGGCAAAAGGCCAAGCATTGGCCTGGGAGACCTGATTCACATCCTGTCTCTG…	http://genome.ucsc.edu/cgi-bin/hgTracks?db=hg19&position=chr16:57140758-57140815
9	5	N/A	R-17-R	17	6_5	CCcTGAatCCAACCTGgtCAGtc	tgagattgtgataccca	gCgTGGGagGGaTGGTAgtAtGG	chr5	115956265	Intergenic	SEMA6A	005-115956144	GCATGGCTTAAGTGAGCAGAACAG	59.038	TGTGGGGTAGGAGGCAGTTC	59.508	Primer pair generated using optimal parameters.	435	154	281	GCATGGCTTAAGTGAGCAGAACAGAGCCACTGACCAGACTGGAGTGCATGAGAGAGAAAAGGAGGAGACCAAAGTCAAATTATGGAGTACCCCAAAATGTGCTGTGTGATCTTGATAGCAGCCCTGAATCCAACCTGGTCAGTCTGAGATTGTGATACCCAGCGTGGGAGGGATGGTAGTATGGGCAGTGGTAGAGCTTGGAGAACAACGAAGGAGTTTATCCTAGCTCTCCAATCCACATTCTCCTCTTGGTTTCCATTTCACTGCAATTAATTTTTTTACTTTAAAGTGCTCAATTTTTTTACTTAAAAATAACGCAAGGATGAATCATTCTAATCTCCCTATGAGGCAGTGGTTCTCAAAGGTGGATGTACATCAGAATCCTCGGGGATCTCATTT…	http://genome.ucsc.edu/cgi-bin/hgTracks?db=hg19&position=chr5:115956265-115956327
10	5	N/A	R-36-R	36	6_5	CCcaGATgCCtcCacGCCCAGGt	ggtgttacccactgagggtggcccagggggtttgca	gCCgGGGgAGGTTGccAcCAaGG	chrX	129113655	Intergenic	BCORL1	00X-129113533	TAGAGCTGGGCTTTTGGCTCTG	59.258	AGCCTCAGTGTATGTTGTGGGG	59.258	Primer pair generated using optimal parameters.	455	165	290	TAGAGCTGGGCTTTTGGCTCTGAATCGTGCAGGCTTCCCACTTTACACAGACCTTTCATCCCCTTCCTCCTTCTTCCTCACTCGGGTCTCTCGCCACCGACCCCTACCCCCCCGCCTCCATCCCCAGATGCCTCCACGCCCAGGTGGTGTTACCCACTGAGGGTGGCCCAGGGGGTTTGCAGCCGGGGGAGGTTGCCACCAAGGGTGGGCCGCCCTGGAGACGAGAGGCAAGGCGGCGAGCCCTGGCATTTTCCTTTCCCCAGCACCTGTCCCACTTCGGCGCCGGGGCTGGGGCTGCGCCCGCGGGCGGCCTCGGAGCTTGAGCGCCAGAACCACGCACTGAGGTCGCCCAGGGTGGGGAAGTGGGGGGCCGGGGGAGGGGCGGGGCATCCGGCGGGG…	http://genome.ucsc.edu/cgi-bin/hgTracks?db=hg19&position=chrX:129113655-129113736
11	2	N/A	R-20-L	20	6_6	CtgTGAcAgCAgCCcGCCCAGca	gccgagtgacctcccgagtg	acTcCtCCtCAGGcCAGaAAaGG	chr9	115653153	Exon	SLC46A2	009-115653037	GCTGCTCAGGTTTCAGTCCC	59.508	AGTCCTGGGGAGCTTCCTTC	59.508	Primer pair generated using optimal parameters.	444	151	293	GCTGCTCAGGTTTCAGTCCCGGAGCGCGAGTGTGCTCCGTGCGCCGGGAGCGCGAGTGTGCTCCGTGCGCCGGGAGCGCGCCGGCCAGTGGCGAGCAGAGCCAGGGCACGCAGCGCCTGTGACAGCAGCCCGCCCAGCAGCCGAGTGACCTCCCGAGTGACTCCTCCTCAGGCCAGAAAAGGCCGCGCTCCACCCTGCCCTCGCCACCTCAGGCAGAGTAGGACTGGCGACAGTCCAGGGAAGCCAGGCGCGGGGGAGCGCACCGCGAGTGCTGGCTCCTGGCGCCAGCACCCCCGGGGCCGACGGGTCACGCTGCTCCTGTGAGCGCGGCCGCCTGACGGGGCCGAATTTCCCCACAGCCAGGCGTGCGTGCCCGGACCTCCCGCGGATCTCTGCGGA…	http://genome.ucsc.edu/cgi-bin/hgTracks?db=hg19&position=chr9:115653153-115653218
12	2	N/A	R-27-L	27	6_6	CCaTtATgCCAACagGCaCAGta	cagcacgaccccacagacagcccccag	gagGaCCCcCAGGGCAcTcAtGG	chr10	33469116	Exon	NRP1	010-033468879	GAAAAGCCTGGCTCAGTGGTC	59.378	TTTTTCCATAGGGAGCACGCCAG	59.148	Primer pair generated using optimal parameters.	426	275	151	GAAAAGCCTGGCTCAGTGGTCATCAACACACTTCCCAGCCTGTATAGTGAAAGATCAACAGCTCCCCAGCTCACTCCCGTCCTTCCACTTCCGTCCTTTGACTGTCTTTTCATCTCTGTCTGCCTTCATGCCTCCGAATAAGTACTCTGTGTATTCAGTTTGTCTTTTTTCAACTTCACACCATCCACAAGTTCAAAGTTATAGTTCTCCAGGGCAGACAAGTTTCTTTCTGACATCCCATTATGCCAACAGGCACAGTACAGCACGACCCCACAGACAGCCCCCAGGAGGACCCCCAGGGCACTCATGGCTATGATGGTGATGAGGATGGGGTCTAAGGTCTTCAACACATTGCCTGGCTTCCTGGAGATGTTCTTGTCACCTTCTCCTTCACCTTCG…	http://genome.ucsc.edu/cgi-bin/hgTracks?db=hg19&position=chr10:33469116-33469188
13	2	N/A	R-41-L	41	6_6	CCagGATAgCAggCTGCCttGGa	cggaccagaacagggagaagagcacagagcccacctcccct	gggGCCCCACtGaGCAtTAAcaG	chr17	3981244	Exon	ZZEF1	017-003981125	GAGTCAAAACCCAAACGCCATCTG	59.038	GTGGTAGAAGGAGATGTCATGTGG	59.038	Primer pair generated using optimal parameters.	456	164	292	GAGTCAAAACCCAAACGCCATCTGTTTTCATGGATTTTATATTGAAACTCACATTTTTCAATAAGGTCCACGGCAAGATCTTTGGCTCCAGAGTCCGTGCTCTTCAGCTGCAGGTAGCACCAGGATAGCAGGCTGCCTTGGACGGACCAGAACAGGGAGAAGAGCACAGAGCCCACCTCCCCTGGGGCCCCACTGAGCATTAACAGCTCGCACTACAAGGGAGGAGACAAACAGAAAGTGTTCGTGACAAGGCCATTCACAGAGCATAGCCAAGGGCATCCTCTAAAGCAGCAGCTGTCACCAGCAAAAACAAACTATAGCCACGGAAAAGTCATGAAACAGCTTTCAACCCAGCAGTCACCAAGAAAGATGGTATTACGAAAACTCCCCTTTCCCTCC…	http://genome.ucsc.edu/cgi-bin/hgTracks?db=hg19&position=chr17:3981244-3981330
14	2	N/A	R-47-L	47	6_6	CCcaGgTtaCAAtCTGCCCtGGg	aggatccaagcttccagtatcctgggaattttgcccggcccctggag	gTTGCCattgAaGcCAGTAAtGG	chr17	8161120	Exon	PFAS	017-008161018	ATGCAGGTGGTCCTTGGTGG	59.508	TTGATCCACTCACGCCGCTG	59.508	Primer pair generated using optimal parameters.	429	150	279	ATGCAGGTGGTCCTTGGTGGCCTTGACTCTTCCTGAAGGATGCAGGCTGCTCCGGCCTGTCTTCACAGTTCATTCAGTTCATCCAGTTCTCTCTCCTTCCCTCCCAGGTTACAATCTGCCCTGGGAGGATCCAAGCTTCCAGTATCCTGGGAATTTTGCCCGGCCCCTGGAGGTTGCCATTGAAGCCAGTAATGGAGCTTCTGACTATGGCAACAAGTTTGGGGAACCAGTGCTGGCTGGTGAGGCTGGGGTGTGGAGGGATGACAAACACCCAGAGGGGCTTGTGGGTGGGGTGTGCGACCCAGGGGCTGTGCTATTGGGCGAGCACTGGGGGAACTGAGTGACAGGTCCCTCTGATGTTCACACTCCAGGCTTCGCCCGCTCCTTGGGCCTCCAGCT…	http://genome.ucsc.edu/cgi-bin/hgTracks?db=hg19&position=chr17:8161120-8161212
15	2	N/A	R-22-R	22	6_6	CCaTccTAaaAACtTGCCgAGGc	cctatggctccctccctttctt	tCCcaGGCAGcTTctTATCtgGG	chr10	82280418	Exon	TSPAN14	010-082280281	CACCTCACCATGCACATGCTAAC	59.148	TTTTCAGCCCAGCCCACAGC	59.508	Primer pair generated using optimal parameters.	473	173	300	CACCTCACCATGCACATGCTAACTTTAAAGCCTTGGGGTCTTTCCTGTACCCCCTCCTCAACCCTGGTCCACCCCCTCTCAGGATCTTGTCAACGTTATTTTTCCTGTCCCGTCTTCCTATCGCTGGCCTTCCTTTCCCATCCTAAAAACTTGCCGAGGCCCTATGGCTCCCTCCCTTTCTTTCCCAGGCAGCTTCTTATCTGGGCTGTCTGTACCCCTTCCTTTGCACCACCCACCATGCCCCACGTAGCTGAAAGCTGCTTATCCCAATTGTCAACTCTGGCCTTCTTCAGCCTCTGTAGCACCAGACACTGCACCTCCTGAATGTCCTCTGCTTCTCTGCTTCAGAGGCCCAGGCTCGCCAGTTCTCTGACCTCTCCCATATGTCTGCTTAGGACT…	http://genome.ucsc.edu/cgi-bin/hgTracks?db=hg19&position=chr10:82280418-82280485
16	2	N/A	R-37-R	37	6_6	CtaTGtaACaAACCTGgCCgGGc	gcggtggctcacgtctgtaatcccagcactttgggag	gCCaaGGCAGGTgGaTcaCAaGG	chr12	118323604	Intron	KSR2	012-118323305	CTCTGGGGAAAAGTGTGTGTCTG	59.148	TCCTGAGTAGCTGGGGCTACA	59.378	Primer pair generated using optimal parameters.	493	342	151	CTCTGGGGAAAAGTGTGTGTCTGTTTTTTTATAATATGCATATATTTATAGGTGTGTATAAACACATATGTAATATATACATATATGTGCATGCTTATATACCTATAATTATATATGTGTATTATATGTAATTATATGTATATAATATATACATAGGTATTGAACACAGGGAGGGGAACAACACAGGGGGCGGGGGGTAAGGGGAGGAAGAGCATTAGGACTAATACCTAATGCCTGCGGGGCGTAAAACCTAGATGACAGGTTGACAGGTGCAGCAAACCACCATGACACACATATACCTATGTAACAAACCTGGCCGGGCGCGGTGGCTCACGTCTGTAATCCCAGCACTTTGGGAGGCCAAGGCAGGTGGATCACAAGGTCAGGAGATCGAGACCA…	http://genome.ucsc.edu/cgi-bin/hgTracks?db=hg19&position=chr12:118323604-118323686
17	2	N/A	L-21-L	21	6_6	CCtTTtCTGtCtgGTGGGtCAgt	gttgtttcatccaacatgcat	gTTGCtgCAgtGtGtAGTAAaGG	chr8	131079387	Intron	ASAP1	008-131079272	TCCTCCTGGAAGAGAACTCCC	59.378	TGCACTCCAGCCTAGGTGAC	59.508	Primer pair generated using optimal parameters.	426	150	276	TCCTCCTGGAAGAGAACTCCCTCTAATCTGCATTTTCCTCTGAATTCTGCTGCTCATTGAAAGCAAACTCAACTTATCCCAGGATACCCAGACCTGCACCTATCTCCTATAAGGCCCTTTTCTGTCTGGTGGGTCAGTGTTGTTTCATCCAACATGCATGTTGCTGCAGTGTGTAGTAAAGGCCTGAGTACAGTTAGGATATATGTTTTGCACCCAGAAATGTTGGGTGACCCATACTAGAGTTAGATGAGTGGTGGTCACATCTACATGTAGTTTAGTGTGAGTGTGCCACAAGGCCTCCTACAGCTTTCCTTGTCTCAGGGTGGGACCATTCCCTAAAGGAACTCAGATCCACTATGTGATGCCCACTATTTTACTGATTGATTGATTGACAGGGTC…	http://genome.ucsc.edu/cgi-bin/hgTracks?db=hg19&position=chr8:131079387-131079453
18	2	N/A	L-17-L	17	6_6	CCccTAtTGCCtctTGGGGCAcc	catggccccaggctcag	cTTcCCtCtCAGGcaAGaAAaGG	chr8	22013167	Intron	LGI3	008-022012925	GTGGGAGAACGCTCCATCCT	59.508	GAGAGGTTGTGAGGTCCTTGG	59.378	Primer pair generated using optimal parameters.	426	275	151	GTGGGAGAACGCTCCATCCTGGATCTCTGAGAAGGCGGCATTCACCAGGGTCCTGCGGGGACACCCGAGTCAGTACTGTGGGGTCTGCAAGGGCTGTGCTGAGGCAGGGAGAGGTGAACACGGAGGGCAGTAGCTTTTGTACTCACTTGCCCTGGAAATGCCCCATTTCACCTAATTTAGCCCCCATCTGTGTGTCTTTCCCTTCTCCTCCCAAATTCACTGCCTGCCTTCACCAGGGTCCTCCCCTATTGCCTCTTGGGGCACCCATGGCCCCAGGCTCAGCTTCCCTCTCAGGCAAGAAAAGGTTCCATCACCCACACCGTTGTCATCATCATCCAAACACCCACAATGGGCTGGGTGCTGTTGAGAGATGGGGCATGGGGGTGGGGGCTGGCATCC…	http://genome.ucsc.edu/cgi-bin/hgTracks?db=hg19&position=chr8:22013167-22013229
19	2	N/A	R-10-L	10	6_6	CCcTGcTgCCcAgaTGCCCAaGa	ggaaggtcag	tTcagCtgAaAGGGCAGTAAaGG	chr11	24722808	Intron	LUZP2	011-024722543	CCGATTTACCAGTCAACCCAGTG	59.148	CCTTTGCTCTTCCCCTTTTCTCC	59.148	Primer pair generated using optimal parameters.	457	295	162	CCGATTTACCAGTCAACCCAGTGAATAATACTTAAAAGGAAAATGTGGTAGTATGGCTGTATTCATCTGTTTTTGTGTTGCTATACAGAAATACCAAAGGCTGGGTAATTTATAAAGAACAGAGGTTAAATCCTGTTCCACCTGGTTATCACCCCTCCGTGGAACTCAGGAGCTTGGTTGGCAGAAGGAGCAGCAGAGACCAGGCAGTCCAGCTTTGCAAAGGCTCTTCGTGTGCTGTGACAGGCAGGCATCCGCCAATCACCATCCCTGCTGCCCAGATGCCCAAGAGGAAGGTCAGTTCAGCTGAAAGGGCAGTAAAGGAATAACTCAAGAGGAGATCTTCATGATTGTCAGCTTAATCTGCTCCTGCAAAAGTGGAAATGAAGCCAAAAAGGCAGC…	http://genome.ucsc.edu/cgi-bin/hgTracks?db=hg19&position=chr11:24722808-24722863
20	2	N/A	R-42-R	42	6_6	CCaTGcTcCCtctCaGCCCAGGc	cccactaccttggcaggccccaccccaccttcatggacagca	ggCgGGtCAGGTaGaTcTCAgGG	chr3	48451263	Intron	PLXNB1	003-048451158	AGAGAGGTGTGGTCAGCAAAGG	59.258	AATCCCTCAACCAGGTGCCC	59.508	Primer pair generated using optimal parameters.	434	151	283	AGAGAGGTGTGGTCAGCAAAGGGCCCTCAGCAGCAGCCCAGCCTCAGACACCCCCCGGCACTGTGCCTGCACGAGCCCCACACCACCCCCAAATCCCACGAGTGGCCATGCTCCCTCTCAGCCCAGGCCCCACTACCTTGGCAGGCCCCACCCCACCTTCATGGACAGCAGGCGGGTCAGGTAGATCTCAGGGATGGCCTTGGCGCGCTCACGCTCCCCGCCCCGAAGGCTGCCCCTCCGAGGCCTGGGCGGCTCCGGCTCATCACTTGGCTTCACCAGGTGCCAGGGCCGGATGCCCCCCTCATCTACATCCTCCAGCATTGGGGTCCCTGTGCCAAGAGCCCACAGCTGTCACCCCTCCCCAGGTGCCACCTCCCCAGGCCCCCTGTTTCTTGCCAG…	http://genome.ucsc.edu/cgi-bin/hgTracks?db=hg19&position=chr3:48451263-48451350
21	2	N/A	R-50-L	50	6_6	CCtgGAcACCAAtCatCCCAGca	cacttcctgtgatgcccaagcactgctgaccaaatcagtcagacatcttc	tcTGCttCACAtGGCAGcAggGG	chr10	62212666	Intron	ANK3	010-062212565	GGAAGGCTTGTTTGTTCTGTGGC	59.148	GTGCAATTCAGTCCTCGAAGCTAC	59.038	Primer pair generated using optimal parameters.	453	151	302	GGAAGGCTTGTTTGTTCTGTGGCTACTGGAAAGTTCCACATAAACTGAATTCAAGCTATGCAGGTGCTCACAGCTTTTAGAGAAGAATGCCATCACATACACCTGGACACCAATCATCCCAGCACACTTCCTGTGATGCCCAAGCACTGCTGACCAAATCAGTCAGACATCTTCTCTGCTTCACATGGCAGCAGGGGCTGAAAGAAACTCTGCAAGTCCAATTTGTAGTTTTAAAGAAAACTAAATTTATGAAAATGATCTCTAGGGGAAGTTGCACAGTGGAGTGGAAAGAACACAATCTTTAGAAACAGACTTGAATTTGAATCTCAGTTCCAGGATTTACTAGCTATGAAAGCCTGGGCAAGTTGCTTAACCTCTCAGCCCATTTAATCCTGCATA…	http://genome.ucsc.edu/cgi-bin/hgTracks?db=hg19&position=chr10:62212666-62212761
22	2	N/A	R-35-R	35	6_6	CCcaGAgAtCAcCaTGCCCAGag	ccctggtttcttcttctccagaggtctttatgatg	cCCTGaGCAaGcTtccATCAtGG	chr6	113184407	Intergenic	RFPL4B	006-113184069	GGCTACTTGAGCACAAGACTGTGA	59.038	GTGACTCTTCCAAGACCAAGAGAC	59.038	Primer pair generated using optimal parameters.	609	380	229	GGCTACTTGAGCACAAGACTGTGATACCAAGAGAGTGGATCAGATAATCTAGATGGCTACCAACTAACTAACAGGCAGCATCTACAGTGTGGATATACCGGACAAAGGGATGAGTCACGTGCCTGGTGGGAAGGAGAGGGACAGCACAGGATGGTGTGACATTTCATCACACTATGCAGAATGGCTTGCAATTTAAAACTGATGAGTTATTTCTGGAATTTTCCATTTAATATTTTTGGACCATGATTGCCCACAGGTAACTGAAATCACAAAAAGCAAAACCGCAGATAAGGGAAGACTACTGTAATTCCTTTCTTGGTGGTTCTAGGCCTCCACCTCCCAGAGATCACCATGCCCAGAGCCCTGGTTTCTTCTTCTCCAGAGGTCTTTATGATGCCC…	http://genome.ucsc.edu/cgi-bin/hgTracks?db=hg19&position=chr6:113184407-113184487
23	2	N/A	R-10-L	10	6_6	CCcTGcTACCAgatTGCtCAGca	aacaaatctt	ccTcCCCCACAGGGCcccAAcaG	chrX	132266826	Intergenic	TFDP3	00X-132266536	ACATGGTGGTCCCCAGCTCT	59.508	GGAGGCAATAGAGAGGATGGTAG	59.148	Primer pair generated using optimal parameters.	515	320	195	ACATGGTGGTCCCCAGCTCTCACTGTAAACTAGTGAAAAACTTACTGCCTTGGCTGTTTTCTTTCTGGTATGCAATTTCAAGGAAGCATTTCAAGATATTCATTTGTCCACAATAGTGCTTAGAATGACTTTGCCCAGAGAGCCAGAGTAATTATTTATTTATGAAAATTTTAAAAAGCAACCTGAGGTAAATGATTTGTTATGATGGCACTGGAGTCAGGGACAACATACTGTACTTACAACTCAGTCACACCTTCAGGCCAAGAATTCTAGTATGGAAGGTATGAATCCCCTGCTACCAGATTGCTCAGCAAACAAATCTTCCTCCCCCACAGGGCCCCAACAGGGCTGCAGATTGGTGTTTCTTCACCCATCAAAGCTGGAGCTTTGTGATAGCCT…	http://genome.ucsc.edu/cgi-bin/hgTracks?db=hg19&position=chrX:132266826-132266881
24	2	N/A	L-17-L	17	6_6	CCaTatCaGtCaTGTGGcGCAAc	tgggtgtttgctcctga	ggTtCtCatCAGGGCAGTgAcGG	chr4	165860910	Intergenic	TRIM61	004-165860793	GACACAATAGCTCCAGGTCCTTC	59.148	GCTTCTCACTTTCCCTCCTTCC	59.258	Primer pair generated using optimal parameters.	426	150	276	GACACAATAGCTCCAGGTCCTTCTCACAGAGCAGGACTAGACCCTGACTGTGCTTCTCACAGAGGGGCTCCTCTTCCTGCCATTCCCTCTTGCTCGTCACGGTGAGAAGCTGCTGAACCATATCAGTCATGTGGCGCAACTGGGTGTTTGCTCCTGAGGTTCTCATCAGGGCAGTGACGGAGGCAGACAGGACAGGGGAGGACATCCTGTAAGTCTTCCCAGCACTGGTGGATGCAGGAGCGACAGAAGTTGTGCCCACAGTGAGTGGTGACTGGGTCCTTCATGTAATCCAGGCACATGGGGCAGCTGGCCTCTGCTTGGAGCTCAGCCAGAGAGGCTGCAAAGGCCATGGTGCAGGGAGGGATCTGTGTGGGGAGACTCCCTGCAGAAGGTGTGATT…	http://genome.ucsc.edu/cgi-bin/hgTracks?db=hg19&position=chr4:165860910-165860972
25	2	N/A	R-29-L	29	6_6	CCagGAaACCcACCaGCCCccGc	ctcgggcagtcccaggcttggccccgcca	cTTaCCtCACtGGaCAGTcttGG	chr22	19730026	Intergenic	TBX1	022-019729915	ACCCACTGGAATCCTGCCTAAATC	59.038	TTCCAGGCCTAGTGAGAGGCT	59.378	Primer pair generated using optimal parameters.	426	150	276	ACCCACTGGAATCCTGCCTAAATCGTGAGCCCAGGAATGCCCCCCACTTCCTAGCTCCAGCGCAAGCACTCAGCAACCCTCCCCTGACGGGGAATTCCTTGTCCATTGCCCCCAGGAAACCCACCAGCCCCCGCCTCGGGCAGTCCCAGGCTTGGCCCCGCCACTTACCTCACTGGACAGTCTTGGACTCACGCTGTGAGGACAGACACATGACGTCACGCCGCCTTAGTTTCCCCAGCTCTGAAATGGAGATGGTAAATGTTGGGTGGGTGTTAAGGCCGGGTGTCCTGAGCTGCCCAGAGGAAGGGCAGCTGGCAGGAGAGCTAGGGGTGGTGCCCACCCTGGGCCTCTGCAGCACCACTTCCCACTTTAGGGGCCCAGATGCCATCCGCAGATCCT…	http://genome.ucsc.edu/cgi-bin/hgTracks?db=hg19&position=chr22:19730026-19730100
